# Supplementary material for: Glucose-dependent insulinotropic peptide and risk of cardiovascular events and mortality: a prospective study
Source: Diabetologia. 2020 Jan 23;63(5):1043–54. doi: 10.1007/s00125-020-05093-9 (PMC7145777; doi:10.1007/s00125-020-05093-9)
Supplement: Supplementary file 1 — (XLSX 53.1 kb) [file 125_2020_5093_MOESM1_ESM.xlsx]

## Sheet: Sheet1
							META-GWAS									UKBIOBANK					CARDIOGRAM				Sensitivity analysis. META-GWAS results using mtag (Multi-Trait Analysis of GWAS), accounting for potential overlap in samples. P value in red loses significance, and was not taken forward for the downstream analyses
LocusID	SNP	chromosome	position	EFAL	NEFAL	Known?*	EAF	Beta	Se	Pvalue	Direction	HetISq	HetChiSq	HetPVal	Nearby genes	af	imputation quality info	Beta	se	pval	af	Beta	se	pval	mtag_beta (standardized)	mtag_se	mtag_z	mtag_pval
710	rs36096196	1	2252205	T	C	3	0.1483	0.0469	0.0082	1.326e-08	++	0	0.121	0.7279	MORN1(-0.49kb)	0.150906	0.960572	0.0488655	0.00990459	8.1e-07	0.857221	0.042743	0.0144475	0.0030913	0.0161071	0.00283482	-5.68186	1.33234e-08
684	rs76954792	17	30033514	T	C	3	0.2197	0.0393	0.0069	1.194e-08	++	10.9	1.123	0.2894	.	0.222564	0.982081	0.0446902	0.00843755	1.2e-07	0.785483	0.029369	0.0116568	0.0117534	0.0137939	0.00243948	-5.65446	1.56335e-08
706	rs7797644	7	6486067	T	C	3	0.2321	-0.0386	0.0069	2.104e-08	--	0	0.252	0.6153	DAGLB(0)	0.232276	0.986463	-0.0361566	0.00830531	1.3e-05	0.231712	-0.043509	0.0119643	0.0002763	-0.0137201	0.00240299	5.70959	1.13248e-08
909	rs4752700	10	124237612	A	G	3	0.5508	-0.0332	0.0051	8.016e-11	--	0	0.703	0.4017	HTRA1(0)	0.554237	1	-0.0373621	0.00703836	1.1e-07	0.5472	-0.0288	0.0073	8.5e-05	-0.0127667	0.00193278	-6.60533	3.96631e-11
667	rs975722	7	117332914	A	G	3	0.595	-0.0283	0.0052	4.17e-08	--	0	0.018	0.8932	.	0.601094	0.993183	-0.0276145	0.00719853	0.00012	0.589	-0.029	0.0073	6.97e-05	-0.0108883	0.00194678	-5.59301	2.23167e-08
801	rs260020	20	57714025	T	C	3	0.1309	0.0518	0.0084	7.96e-10	++	0	0.154	0.6943	.	0.128388	0.995573	0.0543952	0.0104876	2.1e-07	0.864839	0.047531	0.0138522	0.0006007	0.01878	0.00303342	-6.19103	5.97724e-10
1117	rs667920	3	136069472	T	G	3	0.7751	0.0489	0.0063	6.082e-15	++	44	1.787	0.1813	STAG1(0)	0.767431	0.998117	0.0561854	0.00820809	7.6e-12	0.7851	0.0393	0.0095	3.4e-05	0.0181454	0.00231113	7.8513	4.11742e-15
661	rs3936511	5	55860781	A	G	3	0.823	-0.0366	0.0067	3.737e-08	--	0	0.04	0.8411	LOC101928448(0)	0.812209	0.998863	-0.0378773	0.00894767	2.3e-05	0.8356	-0.0352	0.0098	0.0003183	-0.01365	0.0024416	-5.5906	2.26286e-08
737	rs6102343	20	39924279	A	G	3	0.2467	0.0372	0.0065	1.115e-08	++	0	0.878	0.3487	ZHX3(0)	0.243838	0.997933	0.0325017	0.00812414	6.3e-05	0.748533	0.04512	0.0106499	2.27e-05	0.0138337	0.00236319	-5.85381	4.80426e-09
722	rs7633770	3	46688562	A	G	3	0.4061	0.0295	0.0052	1.103e-08	++	0	0.722	0.3955	.	0.415251	0.993063	0.0337772	0.00710687	2e-06	0.3965	0.025	0.0074	0.0007779	0.011249	0.00194001	5.79843	6.69387e-09
653	rs2145598	14	58794001	A	G	3	0.5758	-0.0283	0.0052	4.262e-08	--	0	0.001	0.9811	ARID4A(0)	0.573315	0.998838	-0.0284452	0.00703576	5.3e-05	0.5786	-0.0282	0.0075	0.0001727	-0.0109743	0.00196736	-5.57819	2.4304e-08
728	rs7116641	11	43696917	T	G	3	0.6877	-0.0314	0.0055	1.03e-08	--	0	0.029	0.8658	HSD17B12(-5.225kb)	0.683696	0.993979	-0.0322533	0.00749439	1.7e-05	0.692	-0.0304	0.0079	0.0001095	-0.0119644	0.00205296	-5.82788	5.61369e-09
735	rs3775058	4	96117371	A	T	3	0.2341	0.0386	0.0067	7.632e-09	++	0	0.177	0.674	UNC5C(0)	0.219426	0.983062	0.0408916	0.00847728	1.4e-06	0.743413	0.03514	0.0106314	0.0009487	0.0143074	0.00245191	-5.83519	5.37296e-09
793	rs61848342	10	12303813	T	C	3	0.6355	-0.0363	0.0059	6.377e-10	--	0	0.815	0.3666	.	0.631636	0.994477	-0.0402532	0.00722186	2.5e-08	0.64243	-0.029185	0.0098286	0.002984	-0.0129717	0.0021037	-6.16615	6.99728e-10
730	rs582384	2	45896437	A	C	3	0.5251	0.0332	0.0058	7.635e-09	++	0	0.003	0.9578	PRKCE(0)	0.532019	1	0.0334565	0.00702433	1.9e-06	0.487739	0.032818	0.0097559	0.0007684	0.0118557	0.00203366	-5.82971	5.55233e-09
777	rs17080091	6	150997401	T	C	3	0.0839	-0.0537	0.0092	6.087e-09	--	9.6	1.106	0.2929	PLEKHG1(0)	0.076931	0.999572	-0.0437533	0.0130601	0.00081	0.0906	-0.0632	0.0129	9.75e-07	-0.0211913	0.00356897	-5.93766	2.8911e-09
789	rs9964304	18	47229717	A	C	3	0.716	-0.0382	0.0063	1.136e-09	--	0	0.126	0.7225	.	0.722196	0.979572	-0.0399289	0.00783971	3.5e-07	0.705735	-0.035335	0.0102067	0.0005363	-0.013915	0.00226548	-6.14218	8.13942e-10
819	rs112635299	14	94838142	T	G	3	0.0193	-0.1363	0.0222	8.439e-10	--	0	0.581	0.4458	SERPINA1(-4.941kb)|SERPINA2(+5.103kb)	0.020101	1	-0.127308	0.0247694	2.8e-07	0.016455	-0.168269	0.0474845	0.0003946	-0.0450615	0.00723031	6.2323	4.59622e-10
702	rs10093110	8	106565414	A	G	3	0.4167	-0.0319	0.0057	1.882e-08	--	0	0.686	0.4076	ZFPM2(0)	0.415769	0.99607	-0.0355688	0.00706975	4.9e-07	0.418365	-0.025834	0.0093148	0.005547	-0.0115896	0.00205891	5.62897	1.81287e-08
715	rs4266144	3	156852592	C	G	3	0.6774	-0.0346	0.0061	1.395e-08	--	0	0.129	0.7199	.	0.692039	0.979893	-0.0363235	0.00764295	2e-06	0.6536	-0.03182	0.009883	0.0012833	-0.0125821	0.00219808	-5.72413	1.03966e-08
746	rs17581137	15	96146414	A	C	3	0.754	0.0373	0.0065	1.211e-08	++	62.2	2.649	0.1036	.	0.751269	0.985738	0.0292644	0.00808509	0.0003	0.758898	0.051423	0.0108693	2.23e-06	0.0138622	0.00234744	5.90526	3.52087e-09
680	rs1321309	6	36638636	A	G	3	0.4907	0.028	0.0051	3.484e-08	++	0	0.068	0.7946	CDKN1A(-5.6kb)|PANDAR(-2.761kb)	0.491058	0.998186	0.0267525	0.00698358	0.00013	0.4903	0.0294	0.0073	5.19e-05	0.0107333	0.0019066	5.62956	1.80666e-08
821	rs11838267	12	7175872	T	C	3	0.8679	0.0514	0.0083	6.152e-10	++	0	0.032	0.8584	C1S(0)	0.866169	0.997557	0.0525392	0.0102037	2.6e-07	0.870988	0.049437	0.0139652	0.0004001	0.0185881	0.00298041	6.23675	4.46757e-10
632	rs2107732	7	45077978	A	G	3	0.0874	-0.0567	0.0103	3.64e-08	--	0	0.569	0.4508	CCM2(0)	0.087799	1	-0.0619957	0.0122763	4.4e-07	0.086432	-0.045291	0.0183233	0.0134448	-0.0195003	0.00358564	5.43844	5.3749e-08
695	rs11677932	2	238223955	A	G	3	0.3157	-0.0339	0.0061	2.641e-08	--	0	0.17	0.6805	COL6A3(-8.699kb)	0.315402	0.998073	-0.0320459	0.00747934	1.8e-05	0.316289	-0.037292	0.0102338	0.0002684	-0.0123674	0.00218377	5.66335	1.48445e-08
682	rs60154123	1	210468999	T	C	3	0.1501	0.0444	0.008	2.583e-08	++	0	0.007	0.9323	.	0.151141	0.997287	0.0438974	0.00972514	6.4e-06	0.85179	0.045321	0.0135426	0.0008183	0.0159564	0.00283301	-5.63234	1.77782e-08
757	rs3827066	20	44586023	T	C	3	0.1437	0.0424	0.0072	4.396e-09	++	36.2	1.568	0.2105	PCIF1(+9.361kb)|ZNF335(0)	0.143484	0.998429	0.0336776	0.00992162	0.00069	0.1439	0.0518	0.0104	6.64e-07	0.016443	0.00273266	6.0172	1.77459e-09
830	rs885150	9	124420173	T	C	3	0.7304	-0.0355	0.0058	7.859e-10	--	0	0.342	0.5585	DAB2IP(0)	0.744772	0.992914	-0.0321436	0.00801557	6.1e-05	0.7157	-0.0389	0.0082	2.13e-06	-0.0138092	0.00220082	-6.27459	3.50568e-10
844	rs4613862	6	82612271	A	C	3	0.5314	0.0319	0.0052	6.584e-10	++	9.6	1.107	0.2928	.	0.522403	0.996297	0.0267253	0.00701395	0.00014	0.5415	0.0376	0.0075	4.84e-07	0.0121893	0.00192667	6.3266	2.50621e-10
740	rs10267593	7	1937261	A	G	3	0.2012	-0.036	0.0064	1.883e-08	--	0	0.868	0.3514	MAD1L1(0)	0.181078	0.996643	-0.0298426	0.00911436	0.0011	0.2198	-0.0418	0.0089	2.83e-06	-0.0142213	0.00248257	-5.72847	1.01341e-08
889	rs12500824	4	77416627	A	G	2	0.3565	0.0336	0.0053	1.637e-10	++	0	0.641	0.4234	SHROOM3(0)	0.359955	0.996934	0.0377142	0.00725951	2e-07	0.353	0.0293	0.0075	9.21e-05	0.0128765	0.00198343	6.492	8.47033e-11
900	rs1591805	6	126717064	A	G	2	0.4927	0.037	0.0058	1.174e-10	++	0	0.156	0.6933	CENPW(0)	0.499879	0.994086	0.0353978	0.00700828	4.4e-07	0.520839	0.040166	0.0097808	4.02e-05	0.013289	0.00202949	-6.54795	5.83323e-11
957	rs17680741	10	82251514	T	C	2	0.7152	0.042	0.0062	1.724e-11	++	0	0.106	0.7445	TSPAN14(0)	0.714347	0.997106	0.0404346	0.00772149	1.6e-07	0.716559	0.044657	0.010324	1.52e-05	0.0153536	0.00224638	6.83483	8.2102e-12
906	rs4754698	11	100631908	C	G	2	0.5399	-0.0368	0.0056	6.787e-11	--	0	0.017	0.8949	ARHGAP42(0)	0.538509	0.992773	-0.0373533	0.00698373	8.9e-08	0.54239	-0.035807	0.0093116	0.0001203	-0.0134194	0.00203553	6.59259	4.32218e-11
816	rs2493298	1	3325912	A	C	2	0.1355	0.0514	0.0084	9.974e-10	++	0	0.235	0.628	PRDM16(0)	0.136543	0.992699	0.048573	0.0101551	1.7e-06	0.866619	0.057238	0.0146213	9.05e-05	0.018377	0.0029553	-6.21834	5.02456e-10
861	rs11806316	1	115753482	A	G	2	0.3668	-0.0337	0.0054	4.159e-10	--	0	0.118	0.7312	.	0.367772	0.999244	-0.0354124	0.00727182	1.1e-06	0.3656	-0.0317	0.0079	5.63e-05	-0.0127261	0.0020049	-6.3475	2.18848e-10
925	rs12999907	2	164957251	A	G	2	0.8189	0.0482	0.0074	6.307e-11	++	0	0.024	0.8778	.	0.81979	0.989349	0.0490246	0.0090816	6.7e-08	0.817229	0.046664	0.0122891	0.0001463	0.0174161	0.00264007	6.59683	4.20035e-11
991	rs6905288	6	43758873	A	G	2	0.5807	0.0386	0.0056	3.995e-12	++	0	0.364	0.5463	VEGFA(+4.65kb)	0.572294	1	0.0412788	0.00702633	4.2e-09	0.5937	0.0344	0.0089	0.0001081	0.0135215	0.00194609	6.94807	3.70318e-12
693	rs7696431	4	169687725	T	G	2	0.5098	0.0311	0.0056	3.092e-08	++	0	0.478	0.4892	PALLD(0)	0.51143	0.990756	0.028169	0.00698271	5.5e-05	0.493067	0.036231	0.0092605	9.14e-05	0.0114875	0.00203002	-5.65882	1.52417e-08
810	rs4918072	10	105693644	A	G	2	0.2713	0.0386	0.0063	9.632e-10	++	0	0.025	0.8748	.	0.268254	0.991642	0.037793	0.00785854	1.5e-06	0.723667	0.039846	0.0103088	0.000111	0.0142098	0.00229036	-6.20419	5.49809e-10
938	rs7617773	3	48193515	T	C	2	0.6693	0.0355	0.0054	3.48e-11	++	0	0.297	0.5856	CDC25A(-5.152kb)	0.664569	0.997784	0.0326559	0.00735113	8.9e-06	0.6744	0.0385	0.0077	6.31e-07	0.0136863	0.00202188	6.76909	1.29597e-11
1045	rs11601507	11	5701074	A	C	2	0.0739	0.0782	0.0108	5.609e-13	++	0	0.116	0.7334	TRIM5(0)|TRIM22(-9.742kb)	0.069755	1	0.08101	0.0135176	2.1e-09	0.919267	0.073382	0.0177031	3.4e-05	0.0289837	0.00398355	-7.27585	3.44238e-13
690	rs11509880	7	12261911	A	G	2	0.3612	0.0327	0.0059	3.272e-08	++	0	0.691	0.4059	TMEM106B(0)	0.347383	0.998164	0.0288564	0.00737443	9.1e-05	0.384182	0.039003	0.0096472	5.28e-05	0.0120565	0.00213119	5.65715	1.53903e-08
971	rs1317507	13	113631780	A	C	2	0.2608	0.0398	0.0058	8.214e-12	++	0	0.063	0.8023	MCF2L(0)|MCF2L-AS1(+8.828kb)	0.254895	0.995322	0.0412195	0.00797218	2.3e-07	0.2672	0.0383	0.0084	4.85e-06	0.0156732	0.00225377	6.95422	3.54512e-12
869	rs12897	3	172115902	A	G	2	0.5914	-0.0358	0.0059	1.211e-09	--	68	3.121	0.07731	FNDC3B(0)	0.611161	1	-0.0280006	0.00724256	0.00011	0.55613	-0.049678	0.0098297	4.33e-07	-0.0131304	0.00208158	6.30791	2.82821e-10
1027	rs11107903	12	95507971	A	G	2	0.0768	-0.0747	0.0105	1.056e-12	--	0	0.356	0.5506	FGD6(0)	0.073474	0.996281	-0.0798151	0.0133483	2.2e-09	0.081825	-0.067038	0.0165853	5.3e-05	-0.0279861	0.0038892	7.19583	6.20814e-13
1041	rs7199941	16	81906423	A	G	2	0.3982	0.0367	0.0051	9.363e-13	++	0	0.029	0.8641	PLCG2(0)	0.396737	0.997999	0.0375586	0.00713291	1.4e-07	0.3997	0.0358	0.0073	1e-06	0.0141646	0.00194721	7.27429	3.48246e-13
1049	rs112941079	5	9546098	A	G	2	0.8676	0.0615	0.0085	3.752e-13	++	0	0.033	0.856	SEMA5A(0)|SNHG18(-0.213kb)|SNORD123(-2.84kb)	0.864648	0.997779	0.0604307	0.0101537	2.7e-09	0.873754	0.063712	0.0148657	1.82e-05	0.0217736	0.00296623	7.34051	2.12785e-13
1036	rs71566846	6	57148171	T	C	2	0.0662	0.0829	0.0114	3.243e-13	++	0	0.573	0.4491	.	0.068776	0.998472	0.0889612	0.0137351	9.4e-11	0.939011	0.070686	0.0197203	0.0003378	0.0290945	0.00400969	-7.25605	3.98569e-13
1067	rs7251815	19	17844942	T	G	2	0.2162	0.0511	0.0069	1.438e-13	++	0	0.001	0.9759	MAP1S(0)	0.221015	0.999104	0.0512908	0.00842617	1.1e-09	0.79285	0.050851	0.0117796	1.58e-05	0.01825	0.00244557	-7.46246	8.49203e-14
760	rs2832227	21	30533076	A	G	2	0.8258	-0.0393	0.0067	4.164e-09	--	0	0.553	0.4572	MAP3K7CL(0)	0.831218	0.990192	-0.0342598	0.0093727	0.00026	0.8205	-0.0442	0.0094	2.54e-06	-0.0152795	0.00254569	-6.00211	1.9477e-09
769	rs10512861	3	132257961	T	G	2	0.1433	-0.0431	0.0073	2.999e-09	--	0	0.1	0.7519	DNAJC13(+0.085kb)	0.139153	0.993372	-0.0453949	0.0101113	7.1e-06	0.1474	-0.0408	0.0103	6.89e-05	-0.0166476	0.00275597	-6.04057	1.53574e-09
903	rs7998440	13	33125206	A	G	2	0.3549	-0.0383	0.0059	1.189e-10	--	0	0.412	0.5207	.	0.365119	1	-0.0354746	0.00725044	9.9e-07	0.335726	-0.043486	0.0100763	1.59e-05	-0.0138512	0.00210762	6.57197	4.96555e-11
968	rs6984210	8	22033615	C	G	2	0.939	-0.0784	0.0115	1.044e-11	--	0	0.045	0.8328	BMP1(0)	0.942616	0.970766	-0.0762041	0.0152376	5.7e-07	0.9344	-0.0811	0.0173	2.65e-06	-0.0290854	0.00419989	-6.92528	4.35118e-12
879	rs4072980	1	38456106	A	G	2	0.4303	-0.0326	0.0052	4.129e-10	--	28.6	1.401	0.2366	FHL3(-6.335kb)|SF3A3(+0.345kb)	0.41727	0.998228	-0.0267486	0.00705275	0.00015	0.445	-0.0391	0.0076	3.17e-07	-0.0125216	0.00195415	-6.40768	1.47749e-10
896	rs11099493	4	82587050	A	G	2	0.6924	0.039	0.0062	2.487e-10	++	17.1	1.206	0.2722	.	0.685124	0.986517	0.0340795	0.00753433	6.1e-06	0.706088	0.048294	0.01045	3.81e-06	0.0142098	0.00218475	6.5041	7.81598e-11
751	rs6997340	8	18286997	T	C	2	0.3025	0.0331	0.0056	4.598e-09	++	0	0.014	0.9046	.	0.289066	0.979007	0.0337543	0.00776544	1.4e-05	0.3167	0.0324	0.0081	6.18e-05	0.0127231	0.00213187	5.96803	2.40142e-09
994	rs944172	9	110517794	T	C	2	0.7197	-0.0395	0.0057	3.591e-12	--	0	0.021	0.8858	.	0.719891	0.988379	-0.0403345	0.00778671	2.2e-07	0.7195	-0.0387	0.0082	2.15e-06	-0.0151215	0.00213621	-7.07864	1.45576e-12
857	rs2074164	17	40270238	C	G	2	0.1956	0.0423	0.0073	7.357e-09	++	0	0.127	0.7217	DHX58(+5.487kb)|HSPB9(-4.517kb)|KAT2A(0)|RAB5C(-6.755kb)	0.197761	0.997933	0.040279	0.00905251	8.6e-06	0.808114	0.045681	0.0120718	0.0001543	0.0149831	0.00254762	-5.88122	4.07247e-09
864	rs11080107	17	27938424	T	C	2	0.5146	-0.0358	0.0057	2.902e-10	--	0	0.022	0.8817	ANKRD13B(0)|CORO6(-3.349kb)	0.50938	1	-0.0364435	0.00701765	2.1e-07	0.523625	-0.034686	0.0094245	0.0002329	-0.0129196	0.00202984	6.36483	1.95504e-10
1333	rs11591147	1	55505647	T	G	1	0.0164	-0.2406	0.0247	1.855e-22	--	0	0.095	0.7585	PCSK9(0)	0.016837	1	-0.236991	0.0269669	1.5e-18	0.014412	-0.256502	0.0572588	7.47e-06	-0.0755973	0.00788699	9.58506	9.24023e-22
836	rs273909	5	131667353	A	G	1	0.8754	-0.0488	0.0078	4.741e-10	--	70.1	3.348	0.06729	LOC553103(0)|SLC22A4(0)	0.885622	1	-0.0345102	0.0109187	0.0016	0.8651	-0.0632	0.0111	1.34e-08	-0.0192647	0.00303001	-6.35797	2.04444e-10
1017	rs2252641	2	145801461	T	C	1	0.5299	-0.0368	0.0051	5.408e-13	--	7.2	1.077	0.2993	TEX41(0)	0.537047	1	-0.0316144	0.00702086	6.7e-06	0.5224	-0.0422	0.0073	6.77e-09	-0.0140804	0.00190522	-7.39042	1.4637e-13
1242	rs1250229	2	216304384	T	C	1	0.2722	0.0435	0.0059	1.576e-13	++	0	0.023	0.8792	FN1(+3.593kb)	0.260069	1	0.0442924	0.00796326	2.7e-08	0.286	0.0425	0.0086	6.92e-07	0.0165999	0.0022107	7.50889	5.96305e-14
1272	rs7692387	4	156635309	A	G	1	0.1892	-0.0643	0.0065	3.337e-23	--	0	0.266	0.6063	GUCY1A3(0)	0.182965	0.999022	-0.0675768	0.00899266	5.7e-14	0.1955	-0.0609	0.0092	2.92e-11	-0.0248481	0.0024596	-10.1025	5.38514e-24
1319	rs1870634	10	44480811	T	G	1	0.3511	-0.06	0.0059	3.504e-24	--	76.5	4.257	0.0391	.	0.344441	0.997649	-0.0506203	0.00734915	5.7e-12	0.362515	-0.075878	0.0097113	5.55e-15	-0.0222743	0.00213547	10.4306	1.79697e-25
944	rs116843064	19	8429323	A	G	1	0.0202	-0.1402	0.0224	3.573e-10	--	0	0	0.9868	ANGPTL4(0)|RAB11B-AS1(-9.936kb)	0.018422	1	-0.139951	0.02581	5.9e-08	0.025095	-0.140783	0.0429341	0.0010416	-0.0472642	0.00754615	-6.26335	3.76801e-10
807	rs12149545	16	56993161	A	G	1	0.3035	-0.0374	0.0062	1.194e-09	--	0	0.239	0.6252	CETP(-2.673kb)	0.308351	0.998613	-0.039655	0.00755487	1.5e-07	0.294753	-0.033372	0.0103305	0.001236	-0.0134062	0.00219731	6.10118	1.05285e-09
1474	rs55730499	6	161005610	T	C	1	0.0693	0.3122	0.0118	9.78e-154	++	0	0.044	0.8333	LPA(0)	0.073367	0.997046	0.310796	0.0133477	6.3e-120	0.943757	0.316641	0.0242403	5.39e-39	0.101987	0.00389181	-26.2054	2.30413e-151
1010	rs472109	11	9770318	C	G	1	0.5698	0.0391	0.0057	6.257e-12	++	58.6	2.415	0.1201	LOC440028(-5.998kb)|SBF2-AS1(-9.521kb)|SWAP70(0)	0.569979	0.999376	0.0323957	0.00702506	4e-06	0.569402	0.050762	0.0094278	7.27e-08	0.0145265	0.00204966	7.08725	1.36808e-12
1002	rs2571445	2	218683154	A	G	1	0.3895	0.037	0.0052	1.555e-12	++	72.9	3.684	0.05492	TNS1(0)	0.388606	1	0.0274664	0.00712757	0.00012	0.3905	0.0476	0.0076	4.55e-10	0.0144766	0.00200217	7.23047	4.81316e-13
1083	rs17091891	8	19843171	T	C	1	0.8709	0.0585	0.0078	5.15e-14	++	0	0.003	0.953	.	0.874235	0.997695	0.0589179	0.0105479	2.3e-08	0.8672	0.058	0.0113	2.66e-07	0.0220398	0.0028752	7.66549	1.78151e-14
1248	rs2519093	9	136141870	T	C	1	0.1841	0.0554	0.0072	2.033e-14	++	85.5	6.914	0.008554	ABO(0)	0.179956	0.999312	0.0404821	0.00905749	7.8e-06	0.809128	0.079704	0.0117524	1.19e-11	0.0209459	0.00264152	-7.92948	2.20071e-15
1200	rs246600	5	142516897	T	C	1	0.4633	0.043	0.0051	6.525e-17	++	0	0.017	0.896	ARHGAP26(0)	0.462379	1	0.0436477	0.00697937	4e-10	0.4643	0.0423	0.0075	1.51e-08	0.0163694	0.00192493	8.5039	1.83324e-17
698	rs6494488	15	65024204	A	G	1	0.8117	0.0382	0.007	3.895e-08	++	82.7	5.772	0.01628	RBPMS2(-7.89kb)	0.832596	1	0.0213943	0.00972522	0.028	0.791	0.0548	0.0098	2.09e-08	0.0144996	0.00259093	5.59632	2.18952e-08
1432	rs55791371	19	11188153	A	C	1	0.8868	0.1157	0.0092	1.931e-36	++	33	1.492	0.2219	.	0.881526	1	0.10855	0.0107544	5.9e-24	0.899477	0.133228	0.0170035	4.66e-15	0.0402968	0.00313998	12.8334	1.06518e-37
1450	rs9349379	6	12903957	A	G	1	0.5907	-0.1072	0.0058	2.718e-76	--	90.2	10.219	0.00139	PHACTR1(0)	0.603362	1	-0.0932439	0.00714879	6.9e-39	0.568394	-0.131836	0.0096527	1.81e-42	-0.0393704	0.00207429	-18.9802	2.48792e-80
1344	rs17514846	15	91416550	A	C	1	0.4605	0.0559	0.0052	9.86e-27	++	14.3	1.167	0.2801	FURIN(0)	0.474767	0.98454	0.0611938	0.00708052	5.5e-18	0.4446	0.0499	0.0076	5.74e-11	0.021067	0.00193899	10.865	1.69306e-27
1367	rs7137828	12	111932800	T	C	1	0.5535	-0.0643	0.006	3.715e-27	--	0	0	0.986	ATXN2(0)	0.542157	0.997488	-0.0642144	0.0071154	1.8e-19	0.577822	-0.064439	0.0105488	1e-09	-0.0221314	0.00203674	-10.8661	1.67178e-27
1354	rs17114046	1	56966350	A	G	1	0.9062	0.096	0.0088	8.038e-28	++	0	0.006	0.9367	PPAP2B(0)	0.904254	1	0.0965988	0.011807	2.8e-16	0.9084	0.0952	0.0129	1.35e-13	0.0360785	0.00324263	11.1263	9.34249e-29
952	rs1334894	6	35615130	T	C	1	0.0919	-0.0482	0.0088	4.842e-08	--	0	0.573	0.4491	FKBP5(0)	0.095545	0.993177	-0.0544136	0.0118766	4.6e-06	0.0877	-0.041	0.013	0.001621	-0.0178517	0.00323918	-5.51117	3.56449e-08
743	rs6700559	1	200646073	T	C	1	0.4715	-0.0284	0.005	1.769e-08	--	83.1	5.919	0.01498	DDX59(+6.947kb)|LOC101929224(0)	0.469734	1	-0.0163724	0.00695726	0.019	0.4733	-0.0409	0.0072	1.13e-08	-0.0110789	0.00190241	-5.82363	5.75844e-09
1195	rs72743461	15	67441750	A	C	1	0.2211	-0.0576	0.0069	5.676e-17	--	35.7	1.554	0.2125	SMAD3(0)	0.228813	0.998272	-0.0515583	0.00828886	5e-10	0.205376	-0.069787	0.0119632	5.43e-09	-0.0207513	0.00241566	8.5903	8.67401e-18
1280	rs6743030	2	85763520	T	C	1	0.465	0.0565	0.0057	1.813e-23	++	0	0.107	0.7435	GGCX(-8.457kb)|LOC100630918(-1.069kb)|MAT2A(-2.58kb)	0.469689	0.99931	0.0551513	0.00696885	2.5e-15	0.543338	0.059016	0.0094647	4.51e-10	0.0205857	0.00203323	-10.1247	4.29495e-24
833	rs12936587	17	17543722	A	G	1	0.4379	-0.032	0.0052	9.507e-10	--	70.7	3.409	0.06486	.	0.458213	1	-0.0230506	0.00701012	0.001	0.414	-0.0424	0.0077	3.04e-08	-0.012154	0.00192032	-6.32915	2.46514e-10
1060	rs11170820	12	54513915	C	G	1	0.9292	-0.0832	0.0117	9.28e-13	--	0	0.229	0.6319	FLJ12825(0)|LOC400043(-5.939kb)	0.932244	0.960143	-0.0791174	0.0142933	3.1e-08	0.923666	-0.0908	0.0196117	3.66e-06	-0.0293276	0.00403755	-7.26372	3.76579e-13
1055	rs4678145	3	124450081	C	G	1	0.1284	0.0639	0.0083	1.449e-14	++	0	0	0.9977	UMPS(0)	0.128939	0.999293	0.0638718	0.0103562	6.9e-10	0.872623	0.063922	0.0135698	2.47e-06	0.0235856	0.00302789	-7.78944	6.73049e-15
1099	rs10857147	4	81181072	A	T	1	0.7208	-0.0491	0.0064	1.369e-14	--	0	0.379	0.5381	FGF5(-6.669kb)	0.715669	0.989842	-0.0463068	0.00775189	2.3e-09	0.730852	-0.054594	0.0109258	5.83e-07	-0.0176342	0.00224951	-7.83913	4.53684e-15
1125	rs7678555	4	120909501	A	C	1	0.7166	-0.0486	0.0063	1.229e-14	--	0	0.389	0.5327	.	0.714376	0.990839	-0.0456648	0.00774516	3.7e-09	0.72062	-0.053869	0.0105467	3.26e-07	-0.017649	0.00224644	-7.85644	3.95221e-15
1129	rs2681492	12	90013089	T	C	1	0.8141	-0.0558	0.0072	8.643e-15	--	75.6	4.104	0.04279	ATP2B1(0)	0.824983	1	-0.043786	0.00917194	1.8e-06	0.797925	-0.073464	0.0113179	8.53e-11	-0.0212543	0.00267051	-7.9589	1.73574e-15
1151	rs4845625	1	154422067	T	C	1	0.4338	0.0395	0.0051	6.693e-15	++	71.7	3.533	0.06014	IL6R(0)	0.422175	1	0.0300423	0.00703747	2e-05	0.4456	0.0491	0.0072	1.18e-11	0.015392	0.0019266	7.9892	1.35821e-15
1113	rs3740390	10	104638480	T	C	1	0.1066	-0.0662	0.0084	4.67e-15	--	23.8	1.312	0.252	AS3MT(0)|C10orf32-ASMT(0)	0.084346	0.996808	-0.0553062	0.0125464	1e-05	0.1242	-0.0748	0.0113	4.16e-11	-0.027143	0.00341709	-7.94329	1.96883e-15
1158	rs8003602	14	100148961	T	C	1	0.2681	-0.0539	0.0066	2.885e-16	--	0	0.081	0.776	CYP46A1(-1.793kb)|HHIPL1(+5.95kb)|MIR5698(+8.72kb)	0.266801	0.980884	-0.0552204	0.00796464	4.1e-12	0.270759	-0.051247	0.0113929	6.85e-06	-0.0188494	0.00229431	8.21572	2.10903e-16
1143	rs8046696	16	75442143	T	G	1	0.4311	-0.0479	0.0058	1.905e-16	--	0	0.009	0.9234	CFDP1(0)	0.413205	0.999458	-0.0482872	0.00708684	9.5e-12	0.465153	-0.047109	0.0099145	2.02e-06	-0.0171014	0.00206077	-8.29852	1.0542e-16
1206	rs515135	2	21286057	T	C	1	0.1837	-0.0555	0.0066	5.74e-17	--	68.1	3.137	0.07655	.	0.18878	1	-0.0444815	0.00894164	6.5e-07	0.1779	-0.068	0.0097	2.54e-12	-0.0209842	0.0024348	-8.61844	6.7872e-18
1418	rs7412	19	45412079	T	C	1	0.079	-0.1368	0.011	2.135e-35	--	0	0	0.9897	APOC1(-5.841kb)|APOE(0)|TOMM40(+5.133kb)	0.080902	1	-0.136727	0.0127411	7.3e-27	0.073977	-0.137045	0.0210923	8.17e-11	-0.0461479	0.00372131	12.401	2.58143e-35
851	rs606452	11	75276178	A	C	1	0.1707	-0.0466	0.0071	4.758e-11	--	0	0.945	0.3309	SERPINH1(0)	0.149836	1	-0.039824	0.00979896	4.8e-05	0.1922	-0.0536	0.0101	1.29e-07	-0.0180623	0.00268627	-6.72394	1.76872e-11
1225	rs1169288	12	121416650	A	C	1	0.6725	-0.049	0.0056	1.26e-18	--	0	0.674	0.4117	HNF1A(0)|HNF1A-AS1(+6.555kb)	0.686833	0.988265	-0.0533532	0.00755346	1.6e-12	0.6565	-0.0442	0.0081	4.53e-08	-0.0188882	0.00211012	-8.95122	3.51561e-19
1265	rs3918226	7	150690176	T	C	1	0.0732	0.1071	0.0115	1.353e-20	++	48.2	1.929	0.1649	NOS3(0)	0.07639	0.96999	0.0973361	0.0132838	2.3e-13	0.935485	0.133315	0.0221275	1.69e-09	0.0364641	0.00382027	-9.54492	1.36212e-21
1311	rs1412444	10	91002927	T	C	1	0.3527	0.0559	0.0059	2.434e-21	++	50.6	2.024	0.1548	LIPA(0)	0.343018	1	0.0494546	0.00732169	1.4e-11	0.630869	0.066812	0.0096809	5.15e-12	0.0207617	0.00213757	-9.71272	2.66145e-22
1339	rs6982502	8	126479362	T	C	1	0.5298	-0.0498	0.0051	7.67e-23	--	0	0	0.9937	.	0.529586	1	-0.0497195	0.00700589	1.3e-12	0.5301	-0.0498	0.0072	5.43e-12	-0.0191696	0.0019114	-10.0291	1.1352e-23
1375	rs7173743	15	79141784	T	C	1	0.5542	0.0636	0.0051	5.481e-36	++	0	0.002	0.9609	.	0.539767	0.99655	0.0634015	0.00697829	1e-19	0.5695	0.0639	0.0073	3.29e-18	0.0245518	0.00192371	12.7627	2.64747e-37
1286	rs6841581	4	148401190	A	G	1	0.1559	0.0751	0.0074	5.177e-24	++	0	0.433	0.5104	EDNRA(-0.878kb)	0.146066	0.997377	0.0795382	0.00986894	7.7e-16	0.1681	0.0697	0.0111	4.07e-10	0.0275212	0.00269014	10.2304	1.44946e-24
1305	rs2107595	7	19049388	A	G	1	0.1767	0.0752	0.0073	1.253e-24	++	0	0.045	0.8312	.	0.159277	0.991456	0.0765849	0.00953232	9.4e-16	0.79953	0.073415	0.0112951	8.05e-11	0.0288215	0.00277302	-10.3935	2.65351e-25
1405	rs28451064	21	35593827	A	G	1	0.1239	0.1083	0.009	2.579e-33	++	53.3	2.143	0.1433	.	0.125181	0.955171	0.0992826	0.010756	2.7e-20	0.878814	0.127571	0.015952	1.33e-15	0.0377177	0.00306639	-12.3003	9.0198e-35
964	rs867186	20	33764554	A	G	1	0.8971	0.0573	0.0084	6.84e-12	++	47.2	1.892	0.169	PROCR(0)	0.909392	1	0.0449457	0.0121126	0.00021	0.8865	0.068	0.0114	2.7e-09	0.0231983	0.00333288	6.96045	3.39196e-12
1024	rs644045	6	31883957	A	G	1	0.3528	-0.0413	0.0057	2.804e-13	--	0	0.602	0.4377	C2(0)	0.37192	1	-0.0449499	0.00722927	5e-10	0.3246	-0.036	0.0089	5.46e-05	-0.015223	0.00206792	-7.36153	1.81816e-13
982	rs6909752	6	22612629	A	G	1	0.3545	0.0442	0.0059	5.708e-14	++	0	0.297	0.5855	.	0.366632	0.988209	0.0418498	0.00724189	7.5e-09	0.667356	0.04855	0.0098482	8.23e-07	0.0161063	0.00210578	-7.64861	2.03167e-14
1091	rs789294	3	154057741	C	G	1	0.1649	-0.0642	0.0081	3.364e-15	--	0	0.046	0.831	GPR149(0)	0.147834	0.998505	-0.0654165	0.00982246	2.7e-11	0.199447	-0.061719	0.0141705	1.33e-05	-0.0226296	0.00285895	7.91534	2.46586e-15
1173	rs7500448	16	83045790	A	G	1	0.7594	0.0557	0.0068	1.612e-16	++	0	0.001	0.9821	CDH13(0)	0.752861	0.980677	0.0558122	0.00815469	7.7e-12	0.77245	0.05549	0.0117003	2.11e-06	0.0195615	0.00235249	8.31522	9.158e-17
649	rs2189839	7	107230026	A	G	1	0.2899	0.0345	0.0063	4.533e-08	++	0	0.951	0.3296	BCAP29(0)	0.28551	0.995441	0.0299963	0.00771006	0.0001	0.701878	0.042899	0.010677	5.87e-05	0.0126342	0.00224671	-5.62342	1.87216e-08
726	rs663640	18	57846077	T	C	1	0.222	0.0383	0.0068	2.018e-08	++	79.3	4.832	0.02793	.	0.222768	0.995185	0.0271668	0.0083688	0.0012	0.779329	0.058521	0.0114624	3.3e-07	0.0143422	0.00243868	-5.88113	4.0748e-09
619	rs7926712	11	13303085	A	G	1	0.3101	-0.0351	0.0061	9.413e-09	--	64.4	2.808	0.09378	ARNTL(0)	0.301079	0.997999	-0.0271882	0.00760588	0.00035	0.325396	-0.048366	0.0100101	1.35e-06	-0.01314	0.00221209	5.9401	2.84855e-09
827	rs7145159	14	75583268	T	C	1	0.5234	-0.0319	0.0051	3.601e-10	--	6.1	1.065	0.3021	NEK9(0)	0.530739	0.999692	-0.0267965	0.00699272	0.00013	0.5157	-0.0373	0.0073	3.61e-07	-0.012294	0.00191438	-6.42193	1.3456e-10
917	rs2820315	1	201872264	T	C	1	0.3012	0.0359	0.0056	1.097e-10	++	82	5.566	0.01831	LMOD1(0)	0.307375	0.998132	0.023496	0.00755334	0.0019	0.2943	0.0498	0.0081	7.7e-10	0.0138276	0.00207064	6.67793	2.42335e-11
884	rs10237377	7	139757136	T	G	1	0.3608	-0.0338	0.0058	6.531e-09	--	85	6.645	0.009941	PARP12(0)	0.349187	0.997363	-0.0217359	0.00737356	0.0032	0.3788	-0.0525	0.0093	1.75e-08	-0.0126648	0.00207495	-6.10364	1.03679e-09
766	rs1476098	17	59237013	A	C	1	0.2122	0.0443	0.0072	8.514e-10	++	0	0.051	0.8219	BCAS3(0)	0.205606	0.986931	0.0430961	0.00887358	1.2e-06	0.775742	0.046491	0.0121011	0.0001221	0.0156268	0.00251085	-6.22373	4.85466e-10
799	rs17608766	17	45013271	T	C	1	0.8632	-0.0469	0.0076	8.199e-10	--	53.9	2.169	0.1408	GOSR2(0)	0.862378	1	-0.036927	0.0100892	0.00025	0.8643	-0.0596	0.0115	2.1e-07	-0.0177525	0.00280016	-6.33981	2.30049e-10
893	rs9892152	17	62401965	T	C	1	0.4717	-0.033	0.005	6.279e-11	--	36.4	1.572	0.2099	PECAM1(0)	0.483779	0.999765	-0.0267558	0.00696175	0.00012	0.4592	-0.0394	0.0072	5e-08	-0.0127875	0.00190933	-6.6974	2.12156e-11
934	rs9319428	13	28973621	A	G	1	0.3121	0.036	0.0055	5.363e-11	++	58.5	2.409	0.1206	FLT1(0)	0.295051	1	0.0275671	0.00761065	0.00029	0.3295	0.0446	0.0078	9.5e-09	0.0142682	0.00213614	6.67942	2.39888e-11
874	rs34991912	3	14926351	T	C	1	0.4344	0.0379	0.0057	3.207e-11	++	25	1.334	0.2481	FGD5(0)	0.418055	0.993873	0.0328616	0.00706787	3.3e-06	0.462779	0.046543	0.0094289	7.97e-07	0.0140136	0.0020573	6.81161	9.65108e-12
1486	rs4977574	9	22098574	A	G	1	0.519	-0.1788	0.0056	8.82e-223	--	73.4	3.759	0.05253	CDKN2B-AS1(0)	0.523162	1	-0.170436	0.00699009	2.6e-131	0.511946	-0.192934	0.0091867	6.35e-98	-0.0658422	0.00203167	-32.408	2.11976e-230
1108	rs651821	11	116662579	T	C	1	0.901	-0.0692	0.0096	7.033e-13	--	0	0.325	0.5686	APOA5(0)|ZPR1(+3.84kb)	0.933372	0.996304	-0.0632607	0.0140557	6.8e-06	0.8737	-0.0743	0.0131	1.32e-08	-0.0285829	0.00393624	-7.26148	3.82888e-13
1180	rs170041	17	2170216	T	C	1	0.2943	-0.0469	0.0056	4.112e-17	--	0	0.032	0.859	SMG6(0)	0.279384	0.9987	-0.0459176	0.00776529	3.4e-09	0.3094	-0.0479	0.0079	1.51e-09	-0.0182363	0.00212629	-8.57661	9.77091e-18
1217	rs185244	3	138092889	T	C	1	0.1625	0.0644	0.0076	2.403e-17	++	0	0.85	0.3566	MRAS(0)	0.163047	0.995478	0.0590271	0.00943456	3.9e-10	0.838432	0.073544	0.0125063	4.09e-09	0.0237591	0.00274694	-8.64928	5.18268e-18
1190	rs4803455	19	41851509	A	C	1	0.4954	-0.0484	0.0057	2.362e-17	--	0	0.125	0.7236	B9D2(-8.812kb)|TGFB1(0)	0.504392	0.98151	-0.0498537	0.00700573	1.1e-12	0.479077	-0.045637	0.0095755	1.88e-06	-0.0173197	0.00202957	8.53368	1.4177e-17
1211	rs9337951	10	30317073	A	G	1	0.3178	0.0543	0.0064	1.73e-17	++	0	0.918	0.338	KIAA1462(0)	0.330439	0.954468	0.0501455	0.0076177	4.6e-11	0.70937	0.06328	0.0113244	2.3e-08	0.0187554	0.00215733	-8.69384	3.50379e-18
1260	rs11057830	12	125307053	A	G	1	0.1465	0.0655	0.0075	1.914e-18	++	0	0.157	0.6916	SCARB1(0)	0.141725	0.98132	0.068249	0.010047	1.1e-11	0.152	0.0623	0.011	1.34e-08	0.0253666	0.00284848	8.90532	5.32304e-19
1235	rs6544713	2	44073881	T	C	1	0.3038	0.0492	0.0056	1.838e-18	++	3.8	1.04	0.3078	ABCG5(+7.923kb)|ABCG8(0)	0.312942	1	0.0439195	0.00749885	4.7e-09	0.2929	0.0554	0.0083	1.9e-11	0.0187478	0.00209098	8.96601	3.07448e-19
1300	rs9515203	13	111049623	T	C	1	0.7392	0.0596	0.006	3.893e-23	++	61.4	2.59	0.1076	COL4A2(0)	0.738762	1	0.0510786	0.00790938	1.1e-10	0.7397	0.0706	0.0091	7.49e-15	0.0223818	0.00219861	10.18	2.43619e-24
1392	rs2327429	6	134209837	T	C	1	0.695	0.0655	0.0056	3.555e-31	++	0	0.03	0.8628	EYA4-AS1(0)|TCF21(-0.421kb)	0.704256	0.991617	0.066453	0.00766786	4.5e-18	0.6847	0.0645	0.0082	4.11e-15	0.0247766	0.00209592	11.8213	3.02936e-32
1399	rs6728861	2	203873743	A	G	1	0.1174	0.1054	0.0089	1.291e-32	++	80.7	5.178	0.02287	NBEAL1(-5.858kb)	0.121012	0.999885	0.0914022	0.0106411	8.7e-18	0.890038	0.134449	0.0155359	4.97e-18	0.0381717	0.00311136	-12.2685	1.33742e-34
627	rs11613352	12	57792580	T	C	1	0.235	-0.036	0.0062	4.918e-09	--	77.2	4.39	0.03615	.	0.232056	1	-0.0479037	0.008251	6.4e-09	0.2384	-0.022	0.0091	0.0153	-0.013367	0.00228422	-5.85189	4.8603e-09
914	rs12801636	11	65391317	A	G	1	0.2364	-0.0403	0.006	2.291e-11	--	56	2.274	0.1315	MAP3K11(+9.597kb)|PCNXL3(0)	0.228421	1	-0.0315853	0.00826027	0.00013	0.2451	-0.0498	0.0087	9.72e-09	-0.0156684	0.00228432	-6.85911	6.92901e-12
976	rs10947789	6	39174922	T	C	1	0.7671	0.0413	0.006	7.631e-12	++	69.4	3.269	0.07058	KCNK5(0)	0.76917	1	0.0307878	0.00823913	0.00019	0.7648	0.0526	0.0087	1.47e-09	0.0159218	0.00225861	7.04937	1.79732e-12
1032	rs1892094	1	169094459	T	C	1	0.4956	-0.0362	0.0052	3.138e-12	--	21.9	1.281	0.2577	ATP1B1(0)|NME7(-7.308kb)	0.510608	0.998532	-0.0307135	0.00701958	1.2e-05	0.4784	-0.0425	0.0076	2.25e-08	-0.0136425	0.00190561	-7.15916	8.11739e-13
1136	rs16986953	2	19942473	A	G	1	0.1095	0.0812	0.0098	1.064e-16	++	0	0	0.9944	.	0.074638	0.979094	0.0811619	0.0134115	1.4e-09	0.1469	0.0813	0.0141	7.52e-09	0.0309325	0.00365937	8.45298	2.83965e-17
929	rs11204892	1	151768048	A	G	1	0.1892	-0.0487	0.0073	2.85e-11	--	0	0.632	0.4266	LINGO4(-4.716kb)|TDRKH(+5.038kb)	0.174173	0.988861	-0.0439375	0.00932352	2.4e-06	0.211613	-0.05581	0.0115569	1.37e-06	-0.0181567	0.0026756	6.78602	1.15273e-11
1071	rs10841443	12	20220033	C	G	1	0.3409	-0.046	0.0061	2.862e-14	--	0	0.325	0.5685	LOC100506393(0)	0.344042	0.984334	-0.0434628	0.00743951	5.2e-09	0.335154	-0.05067	0.0101393	5.81e-07	-0.0165365	0.00213606	7.7416	9.81725e-15
1326	rs11556924	7	129663496	T	C	1	0.3624	-0.0548	0.0055	1.368e-23	--	90.2	10.21	0.001397	ZC3HC1(0)	0.373619	1	-0.0391143	0.00724635	6.7e-08	0.3485	-0.0743	0.0082	1.47e-19	-0.0205663	0.00197579	-10.4091	2.25243e-25
1167	rs62076439	17	47404628	T	G	1	0.3409	0.048	0.006	1.63e-15	++	0	0.14	0.7088	ZNF652(0)	0.348765	0.996735	0.049612	0.00735583	1.5e-11	0.673655	0.044893	0.0101958	1.07e-05	0.0170566	0.00212922	-8.01073	1.14029e-15
637	rs1807214	15	89565257	A	C	1	0.8891	0.0639	0.0097	5.206e-11	++	58.1	2.385	0.1225	.	0.904486	0.997104	0.0509764	0.0126412	5.5e-05	0.131829	0.081377	0.0149385	5.11e-08	0.0231272	0.00345241	-6.69886	2.10046e-11
922	rs1050362	16	72130815	A	C	1	0.3755	0.0352	0.0053	2.92e-11	++	34.9	1.536	0.2151	DHX38(0)|TXNL4B(+2.6kb)	0.361948	0.999807	0.0288558	0.00729116	7.6e-05	0.3898	0.042	0.0076	3.52e-08	0.0135364	0.00198575	6.81678	9.3106e-12
952	rs2814944	6	34552797	A	G	1	0.1554	0.0479	0.0072	2.151e-11	++	0	0.127	0.7213	C6orf106(-2.259kb)	0.150105	1	0.0503098	0.00971561	2.2e-07	0.1612	0.0452	0.0104	1.48e-05	0.0184076	0.00270435	6.80669	9.98673e-12
1381	rs35158675	1	222829550	A	G	1	0.6821	0.0699	0.0064	5.905e-28	++	5.6	1.06	0.3033	MIA3(0)	0.696056	0.999167	0.0653471	0.00767828	1.7e-17	0.653685	0.079333	0.0111322	1.03e-12	0.0246506	0.00220616	11.1735	5.49648e-29
1439	rs602633	1	109821511	T	G	1	0.2343	-0.0999	0.0062	3.634e-58	--	0	0.109	0.7408	CELSR2(+3.133kb)|PSRC1(-0.664kb)	0.233068	1	-0.0979791	0.00838499	1.5e-31	0.2358	-0.1021	0.0091	2.4e-29	-0.0372949	0.00227628	-16.3841	2.48436e-60
1361	rs974819	11	103660567	T	C	1	0.3082	0.0614	0.0055	1.115e-28	++	0	0.009	0.923	.	0.299767	0.992583	0.0619694	0.00763577	4.8e-16	0.3169	0.0609	0.0079	1.19e-14	0.0237173	0.00209525	11.3195	1.05026e-29
755	rs17081933	4	57822869	A	T	1	0.1979	0.0399	0.007	1.169e-08	++	80.5	5.121	0.02364	NOA1(-6.646kb)	0.187737	0.999095	0.0270662	0.00889577	0.0023	0.786727	0.059444	0.0111039	8.63e-08	0.0153254	0.00259856	-5.89763	3.68749e-09
